# Supplementary material for: Rolling out Plaque-2-seq: a single plaque sequencing approach enabling rapid, low-cost sequencing of phages directly from plaques
Source: Microb Genom. 2026 Apr 24;12(4):001672. doi: 10.1099/mgen.0.001672 (PMC13108922; doi:10.1099/mgen.0.001672)
Supplement: Uncited Table S1. [file mgen-12-01672-s002.xlsx]

## Sheet: TableS1
Accessions used for in silico assembly
HQ711985
MT783706
MN994275
BK013671
KU647627
BK068107
MN988517
BK013715
MZ462995
JQ245707
MT980839
MT771343
MW358930
BK013611
MT457475
KR136260
GU295964
MK422449
BK014122
KM236245
LC373201
MW269554
KU998249
MH179472
ON602758
KJ567043
KF787095
LC216347
JX045649
MK034952
MF403009
MH834616
OP583591
MH651185
MN102098
MK937609
MH179477
JN116822
AY940168
BK013580
MH001449
HM134276
BK013524
KC821614
MN461279
BK014211
BK014007
HM114315
MG925345
JQ182727
OP074812
OM418631
MN176220
MT675124
MH105080
KY883654
OP329100
MG592573
BK014096
MT774387
OK523999
MZ605293
KM366099
MT701587
KU686206
MW023914
BK014153
MG845683
MK305888
MH830339
LC779065
MW394391
MT774402
BK013378
KY130461
KX098389
OR822025
KX171212
BK013737
QUVN01000024
PP754928
MF612073
MK673511
AP013548
BK013584
BK013988
MN087708
BK014167
BK014204
BK014136
MH588547
KM879221
BK014168
MK433578
OK499991
LN610578
MT459794
OM867525
KX279892
KP211958
BK013427
MW325771
MT701593
ON602765
MG711466
BK014065
BK013893
KY709296
MN850591
OR338916
KY652726
KF977490
V00657
MG593800
BK013863
KP876465
MH536814
BK068098
BK013447
HQ317292
BK014129
KX925554
LC168164
KT339177
DQ398052
MH825700
KU253712
AY095314
MH727556
BK013913
KF183314
KT151956
JX412914
BK014089
BK013577
MG711467
BK013736
BK014068
OP646176
BK014081
MT774395
MH271308
OY978816
GU911303
JN564907
MT774382
MF417929
MK574078
MK524524
MZ501051
MN689778
MH744420
JF974296
BK013654
KC171646
KP881232
JN848801
OR048821
KY612839
OK562670
MT162466
JX486087
MH834607
BK013748
HE956710
KM083128
MH382836
KY705253
MG775259
MW618650
BK013992
KC460990
MT732475
MK305890
BK013914
BK014112
HQ225832
BK013487
MT104465
OQ921333
MH626557
KY045851
MT448617
MN908688
BK014124
KY464836
MT498058
KF356198
LR595862
JQ182726
MK373777
MK504444
MZ501087
JN641803
KU998235
MN234216

## Sheet: TableS2-PhagesIsolated (2)
Phage name	Host	Genome size(bp)	Isolation source	Accession Number	Insitutue of Sequencing/Isolation	Notes	Taxonomy (via Taxmyphage)
Efm_George	Enterococcus faecium E1162	162951	Yorkshire Wildlife park GPS (53.497867584228516,-1.0292609930038452)		University of Sheffield
K8P1	Enterobacter absurbriae	178162	Blackburn Meadows waster water plant GPS (53.42127990722656,-1.3997033834457397)		University of Sheffield
Kv_ Kong	Klebsiella variicola	185669	Blackburn Meadows waster water plant GPS (53.42127990722656,-1.3997033834457397)		University of Sheffield
EC80.E P1a	Enterobacter cloacae	200836	Blackburn Meadows waster water plant GPS (53.42127990722656,-1.3997033834457397)		University of Sheffield
EC80.E P1b	Enterobacter cloacae	179748	Blackburn Meadows waster water plant GPS (53.42127990722656,-1.3997033834457397)		University of Sheffield
SM58.13P1	Serratia marcescens	289505	Blackburn Meadows waster water plant GPS (53.42127990722656,-1.3997033834457397)		University of Sheffield
SM58.13P2	Serratia marcescens	268894	Blackburn Meadows waster water plant GPS (53.42127990722656,-1.3997033834457397)		University of Sheffield
RLG_105	Pseudomonas aeruginosa LEI_0034	274451		OZ317768	University of Leicester
RLG_107	Pseudomonas aeruginosa LEI_0034	279830		OZ317769	University of Leicester
RLG_110	Pseudomonas aeruginosa LEI_0034	276593		OZ318630	University of Leicester
RLG_112	Pseudomonas aeruginosa LEI_0034	37024		OZ318362	University of Leicester
RLG_113	Pseudomonas aeruginosa LEI_0034	279833		OZ318629	University of Leicester
RLG_114	Pseudomonas aeruginosa LEI_0034	279833		OZ318576	University of Leicester
RLG_117	Pseudomonas aeruginosa LEI_0034	5150		OZ319327	University of Leicester
RLG_121	Pseudomonas aeruginosa LEI_0034	35939		OZ319328	University of Leicester
RLG_124	Pseudomonas aeruginosa LEI_0034	36574		OZ319325	University of Leicester
RLG_126	Pseudomonas aeruginosa LEI_0034	279834		OZ318363	University of Leicester
RLG_127	Pseudomonas aeruginosa LEI_0034	279834		OZ318577	University of Leicester
RLG_128	Pseudomonas aeruginosa LEI_0034	279834		OZ318229	University of Leicester
RLG_129	Pseudomonas aeruginosa LEI_0034	279834		OZ318596	University of Leicester
RLG_131	Pseudomonas aeruginosa LEI_0034	279833		OZ318230	University of Leicester
RLG_132	Pseudomonas aeruginosa LEI_0034	37025		OZ318578	University of Leicester
RLG_133	Pseudomonas aeruginosa LEI_0034	37025		OZ318228	University of Leicester
RLG_135	Pseudomonas aeruginosa LEI_0034	279832		OZ318595	University of Leicester
RLG_137	Pseudomonas aeruginosa LEI_0034	37024		OZ318364	University of Leicester
RLG_139	Pseudomonas aeruginosa LEI_0034	279834		OZ318777	University of Leicester
RLG_146	Pseudomonas aeruginosa LEI_0034	279834		OZ318647	University of Leicester
RLG_149	Pseudomonas aeruginosa LEI_0034	11055		OZ319326	University of Leicester
KCP_001	Escherichia coli MG1655				University of Leicester
KCP_002	Escherichia coli MG1655	44792		OZ346157	University of Leicester		r__Duplodnaviria;k__Heunggongvirae;p__Uroviricota;c__Caudoviricetes;o__Not Defined Yet;f__Not Defined Yet;sf__Not Defined Yet;g__Dhillonvirus;s__Dhillonvirus new_name
KCP_003	Escherichia coli MG1655				University of Leicester	Failed 2 Sequence
KCP_004	Escherichia coli MG1655	44793		OZ346208	University of Leicester		r__Duplodnaviria;k__Heunggongvirae;p__Uroviricota;c__Caudoviricetes;o__Not Defined Yet;f__Not Defined Yet;sf__Not Defined Yet;g__Dhillonvirus;s__Dhillonvirus new_name
KCP_005	Escherichia coli MG1655	48913		OZ346159	University of Leicester		r__Duplodnaviria;k__Heunggongvirae;p__Uroviricota;c__Caudoviricetes;o__Not Defined Yet;f__Drexlerviridae;sf__Tempevirinae;g__Warwickvirus;s__Warwickvirus new_name
KCP_006	Escherichia coli MG1655	44792		OZ346213	University of Leicester		r__Duplodnaviria;k__Heunggongvirae;p__Uroviricota;c__Caudoviricetes;o__Not Defined Yet;f__Not Defined Yet;sf__Not Defined Yet;g__Dhillonvirus;s__Dhillonvirus new_name
KCP_007	Escherichia coli MG1655	137098		OZ346201	University of Leicester		r__Duplodnaviria;k__Heunggongvirae;p__Uroviricota;c__Caudoviricetes;o__Not Defined Yet;f__Not Defined Yet;sf__Vequintavirinae;g__Vequintavirus;s__Vequintavirus alexboehm
KCP_008	Escherichia coli MG1655	44792		OZ346209	University of Leicester		r__Duplodnaviria;k__Heunggongvirae;p__Uroviricota;c__Caudoviricetes;o__Not Defined Yet;f__Not Defined Yet;sf__Not Defined Yet;g__Dhillonvirus;s__Dhillonvirus new_name
KCP_009	Escherichia coli MG1655	139979		OZ346226	University of Leicester		r__Duplodnaviria;k__Heunggongvirae;p__Uroviricota;c__Caudoviricetes;o__Not Defined Yet;f__Not Defined Yet;sf__Vequintavirinae;g__Vequintavirus;s__Vequintavirus FFH2
KCP_010	Escherichia coli MG1655	44792		OZ346195	University of Leicester		r__Duplodnaviria;k__Heunggongvirae;p__Uroviricota;c__Caudoviricetes;o__Not Defined Yet;f__Not Defined Yet;sf__Not Defined Yet;g__Dhillonvirus;s__Dhillonvirus new_name
KCP_011	Escherichia coli MG1655	129500		OZ346212	University of Leicester		r__Duplodnaviria;k__Heunggongvirae;p__Uroviricota;c__Caudoviricetes;o__Not Defined Yet;f__Not Defined Yet;sf__Vequintavirinae;g__Vequintavirus;s__Vequintavirus new_name
KCP_012	Escherichia coli MG1655	48114		OZ346203	University of Leicester		r__Duplodnaviria;k__Heunggongvirae;p__Uroviricota;c__Caudoviricetes;o__Not Defined Yet;f__Drexlerviridae;sf__Tempevirinae;g__Warwickvirus;s__Warwickvirus new_name
KCP_013	Escherichia coli MG1655	47862		OZ346152	University of Leicester		r__Duplodnaviria;k__Heunggongvirae;p__Uroviricota;c__Caudoviricetes;o__Not Defined Yet;f__Drexlerviridae;sf__Tempevirinae;g__Warwickvirus;s__Warwickvirus new_name
KCP_014	Escherichia coli MG1655	131362		OZ346207	University of Leicester		r__Duplodnaviria;k__Heunggongvirae;p__Uroviricota;c__Caudoviricetes;o__Not Defined Yet;f__Not Defined Yet;sf__Vequintavirinae;g__Vequintavirus;s__Vequintavirus new_name
KCP_015	Escherichia coli MG1655	51691		OZ346160	University of Leicester		r__Duplodnaviria;k__Heunggongvirae;p__Uroviricota;c__Caudoviricetes;o__Not Defined Yet;f__Drexlerviridae;sf__Tempevirinae;g__Warwickvirus;s__Warwickvirus new_name
KCP_016	Escherichia coli MG1655	43740		OZ346150	University of Leicester		r__Duplodnaviria;k__Heunggongvirae;p__Uroviricota;c__Caudoviricetes;o__Not Defined Yet;f__Not Defined Yet;sf__Not Defined Yet;g__Dhillonvirus;s__Dhillonvirus new_name
KCP_017	Escherichia coli MG1655	43740		OZ346196	University of Leicester		r__Duplodnaviria;k__Heunggongvirae;p__Uroviricota;c__Caudoviricetes;o__Not Defined Yet;f__Not Defined Yet;sf__Not Defined Yet;g__Dhillonvirus;s__Dhillonvirus new_name
KCP_018	Escherichia coli MG1655	43740		OZ346171	University of Leicester		r__Duplodnaviria;k__Heunggongvirae;p__Uroviricota;c__Caudoviricetes;o__Not Defined Yet;f__Not Defined Yet;sf__Not Defined Yet;g__Dhillonvirus;s__Dhillonvirus new_name
KCP_019	Escherichia coli MG1655	44792		OZ346199	University of Leicester		r__Duplodnaviria;k__Heunggongvirae;p__Uroviricota;c__Caudoviricetes;o__Not Defined Yet;f__Not Defined Yet;sf__Not Defined Yet;g__Dhillonvirus;s__Dhillonvirus new_name
KCP_020	Escherichia coli MG1655	48110		OZ346198	University of Leicester		r__Duplodnaviria;k__Heunggongvirae;p__Uroviricota;c__Caudoviricetes;o__Not Defined Yet;f__Drexlerviridae;sf__Tempevirinae;g__Warwickvirus;s__Warwickvirus new_name
KCP_021	Escherichia coli MG1655	48915		OZ346192	University of Leicester		r__Duplodnaviria;k__Heunggongvirae;p__Uroviricota;c__Caudoviricetes;o__Not Defined Yet;f__Drexlerviridae;sf__Tempevirinae;g__Warwickvirus;s__Warwickvirus new_name
KCP_022	Escherichia coli MG1655	84606		OZ346167	University of Leicester		r__Duplodnaviria;k__Heunggongvirae;p__Uroviricota;c__Caudoviricetes;o__Not Defined Yet;f__Andersonviridae;sf__Ounavirinae;g__Felixounavirus;s__Felixounavirus new_name
KCP_023	Escherichia coli MG1655	136377		OZ346189	University of Leicester		r__Duplodnaviria;k__Heunggongvirae;p__Uroviricota;c__Caudoviricetes;o__Not Defined Yet;f__Not Defined Yet;sf__Vequintavirinae;g__Vequintavirus;s__Vequintavirus new_name
KCP_024	Escherichia coli MG1655	44791		OZ346166	University of Leicester		r__Duplodnaviria;k__Heunggongvirae;p__Uroviricota;c__Caudoviricetes;o__Not Defined Yet;f__Not Defined Yet;sf__Not Defined Yet;g__Dhillonvirus;s__Dhillonvirus new_name
KCP_025	Escherichia coli MG1655	85592		OZ346164	University of Leicester		r__Duplodnaviria;k__Heunggongvirae;p__Uroviricota;c__Caudoviricetes;o__Not Defined Yet;f__Andersonviridae;sf__Ounavirinae;g__Felixounavirus;s__Felixounavirus new_name
KCP_026	Escherichia coli MG1655	137410		OZ346161	University of Leicester		r__Duplodnaviria;k__Heunggongvirae;p__Uroviricota;c__Caudoviricetes;o__Not Defined Yet;f__Not Defined Yet;sf__Vequintavirinae;g__Vequintavirus;s__Vequintavirus alexboehm
KCP_027	Escherichia coli MG1655	48914		OZ346156	University of Leicester		r__Duplodnaviria;k__Heunggongvirae;p__Uroviricota;c__Caudoviricetes;o__Not Defined Yet;f__Drexlerviridae;sf__Tempevirinae;g__Warwickvirus;s__Warwickvirus new_name
KCP_027B	Escherichia coli MG1655	113252		pending	University of Leicester	2nd phage in sample	r__Duplodnaviria;k__Heunggongvirae;p__Uroviricota;c__Caudoviricetes;o__Not Defined Yet;f__Not Defined Yet;sf__Vequintavirinae;g__Vequintavirus;s__Vequintavirus new_name
KCP_028	Escherichia coli MG1655	44791		OZ346172	University of Leicester		r__Duplodnaviria;k__Heunggongvirae;p__Uroviricota;c__Caudoviricetes;o__Not Defined Yet;f__Not Defined Yet;sf__Not Defined Yet;g__Dhillonvirus;s__Dhillonvirus new_name
KCP_029	Escherichia coli MG1655	133468		OZ346158	University of Leicester		r__Duplodnaviria;k__Heunggongvirae;p__Uroviricota;c__Caudoviricetes;o__Not Defined Yet;f__Not Defined Yet;sf__Vequintavirinae;g__Vequintavirus;s__Vequintavirus new_name
KCP_030	Escherichia coli MG1655	128419		OZ346187	University of Leicester		r__Duplodnaviria;k__Heunggongvirae;p__Uroviricota;c__Caudoviricetes;o__Not Defined Yet;f__Not Defined Yet;sf__Vequintavirinae;g__Vequintavirus;s__Vequintavirus new_name
KCP_031	Escherichia coli MG1655	130421		OZ346202	University of Leicester		r__Duplodnaviria;k__Heunggongvirae;p__Uroviricota;c__Caudoviricetes;o__Not Defined Yet;f__Not Defined Yet;sf__Vequintavirinae;g__Vequintavirus;s__Vequintavirus new_name
KCP_032	Escherichia coli MG1655				University of Leicester
KCP_033	Escherichia coli MG1655	44792		OZ346225	University of Leicester		r__Duplodnaviria;k__Heunggongvirae;p__Uroviricota;c__Caudoviricetes;o__Not Defined Yet;f__Not Defined Yet;sf__Not Defined Yet;g__Dhillonvirus;s__Dhillonvirus new_name
KCP_034	Escherichia coli MG1655	48914		OZ346190	University of Leicester		r__Duplodnaviria;k__Heunggongvirae;p__Uroviricota;c__Caudoviricetes;o__Not Defined Yet;f__Drexlerviridae;sf__Tempevirinae;g__Warwickvirus;s__Warwickvirus new_name
KCP_035	Escherichia coli MG1655	44792		OZ346149	University of Leicester		r__Duplodnaviria;k__Heunggongvirae;p__Uroviricota;c__Caudoviricetes;o__Not Defined Yet;f__Not Defined Yet;sf__Not Defined Yet;g__Dhillonvirus;s__Dhillonvirus new_name
KCP_036	Escherichia coli MG1655	48914		OZ346155	University of Leicester		r__Duplodnaviria;k__Heunggongvirae;p__Uroviricota;c__Caudoviricetes;o__Not Defined Yet;f__Drexlerviridae;sf__Tempevirinae;g__Warwickvirus;s__Warwickvirus new_name
KCP_037	Escherichia coli MG1655				University of Leicester	Failed 2 Sequence
KCP_038	Escherichia coli MG1655	44788		OZ346169	University of Leicester		r__Duplodnaviria;k__Heunggongvirae;p__Uroviricota;c__Caudoviricetes;o__Not Defined Yet;f__Not Defined Yet;sf__Not Defined Yet;g__Dhillonvirus;s__Dhillonvirus new_name
KCP_039	Escherichia coli MG1655	139975		OZ346231	University of Leicester		r__Duplodnaviria;k__Heunggongvirae;p__Uroviricota;c__Caudoviricetes;o__Not Defined Yet;f__Not Defined Yet;sf__Vequintavirinae;g__Vequintavirus;s__Vequintavirus FFH2
KCP_040	Escherichia coli MG1655	86246		OZ346214	University of Leicester		r__Duplodnaviria;k__Heunggongvirae;p__Uroviricota;c__Caudoviricetes;o__Not Defined Yet;f__Andersonviridae;sf__Ounavirinae;g__Felixounavirus;s__Felixounavirus new_name
KCP_041	Escherichia coli MG1655	88534		OZ346218	University of Leicester		r__Duplodnaviria;k__Heunggongvirae;p__Uroviricota;c__Caudoviricetes;o__Not Defined Yet;f__Not Defined Yet;sf__Not Defined Yet;g__Dhillonvirus;s__Dhillonvirus Over9000
KCP_042	Escherichia coli MG1655	43750		OZ346206	University of Leicester		r__Duplodnaviria;k__Heunggongvirae;p__Uroviricota;c__Caudoviricetes;o__Not Defined Yet;f__Not Defined Yet;sf__Not Defined Yet;g__Dhillonvirus;s__Dhillonvirus new_name
KCP_043	Escherichia coli MG1655	137408		OZ346211	University of Leicester		r__Duplodnaviria;k__Heunggongvirae;p__Uroviricota;c__Caudoviricetes;o__Not Defined Yet;f__Not Defined Yet;sf__Vequintavirinae;g__Vequintavirus;s__Vequintavirus alexboehm
KCP_044	Escherichia coli MG1655	48914		OZ346168	University of Leicester		r__Duplodnaviria;k__Heunggongvirae;p__Uroviricota;c__Caudoviricetes;o__Not Defined Yet;f__Drexlerviridae;sf__Tempevirinae;g__Warwickvirus;s__Warwickvirus new_name
KCP_045	Escherichia coli MG1655	44581		OZ346170	University of Leicester		r__Duplodnaviria;k__Heunggongvirae;p__Uroviricota;c__Caudoviricetes;o__Not Defined Yet;f__Not Defined Yet;sf__Not Defined Yet;g__Dhillonvirus;s__Dhillonvirus new_name
KCP_046	Escherichia coli MG1655	48914		OZ346177	University of Leicester		r__Duplodnaviria;k__Heunggongvirae;p__Uroviricota;c__Caudoviricetes;o__Not Defined Yet;f__Drexlerviridae;sf__Tempevirinae;g__Warwickvirus;s__Warwickvirus new_name
KCP_047	Escherichia coli MG1655	44581		OZ346180	University of Leicester		r__Duplodnaviria;k__Heunggongvirae;p__Uroviricota;c__Caudoviricetes;o__Not Defined Yet;f__Not Defined Yet;sf__Not Defined Yet;g__Dhillonvirus;s__Dhillonvirus new_name
KCP_048	Escherichia coli MG1655				University of Leicester
KCP_049	Escherichia coli MG1655	50013		OZ346186	University of Leicester		r__Duplodnaviria;k__Heunggongvirae;p__Uroviricota;c__Caudoviricetes;o__Not Defined Yet;f__Drexlerviridae;sf__Tempevirinae;g__Hanrivervirus;s__Hanrivervirus new_name
KCP_050	Escherichia coli MG1655	43740		OZ346181	University of Leicester		r__Duplodnaviria;k__Heunggongvirae;p__Uroviricota;c__Caudoviricetes;o__Not Defined Yet;f__Not Defined Yet;sf__Not Defined Yet;g__Dhillonvirus;s__Dhillonvirus new_name
KCP_051	Escherichia coli MG1655	164177		OZ346219	University of Leicester		r__Duplodnaviria;k__Heunggongvirae;p__Uroviricota;c__Caudoviricetes;o__Pantevenvirales;f__Straboviridae;sf__Not Defined Yet;g__Krischvirus;s__Krischvirus new_name
KCP_051B	Escherichia coli MG1655	43743		pending	University of Leicester	2nd phage in sample	r__Duplodnaviria;k__Heunggongvirae;p__Uroviricota;c__Caudoviricetes;o__Not Defined Yet;f__Not Defined Yet;sf__Not Defined Yet;g__Dhillonvirus;s__Dhillonvirus new_name
KCP_052	Escherichia coli MG1655				University of Leicester	Failed 2 Sequence
KCP_053	Escherichia coli MG1655	44792		OZ346194	University of Leicester		r__Duplodnaviria;k__Heunggongvirae;p__Uroviricota;c__Caudoviricetes;o__Not Defined Yet;f__Not Defined Yet;sf__Not Defined Yet;g__Dhillonvirus;s__Dhillonvirus new_name
KCP_054	Escherichia coli MG1655	44790		OZ346197	University of Leicester		r__Duplodnaviria;k__Heunggongvirae;p__Uroviricota;c__Caudoviricetes;o__Not Defined Yet;f__Not Defined Yet;sf__Not Defined Yet;g__Dhillonvirus;s__Dhillonvirus new_name
KCP_055	Escherichia coli MG1655	48914		OZ346163	University of Leicester		r__Duplodnaviria;k__Heunggongvirae;p__Uroviricota;c__Caudoviricetes;o__Not Defined Yet;f__Drexlerviridae;sf__Tempevirinae;g__Warwickvirus;s__Warwickvirus new_name
KCP_056	Escherichia coli MG1655	48914		OZ346179	University of Leicester		r__Duplodnaviria;k__Heunggongvirae;p__Uroviricota;c__Caudoviricetes;o__Not Defined Yet;f__Drexlerviridae;sf__Tempevirinae;g__Warwickvirus;s__Warwickvirus new_name
KCP_057	Escherichia coli MG1655	48914		OZ346176	University of Leicester		r__Duplodnaviria;k__Heunggongvirae;p__Uroviricota;c__Caudoviricetes;o__Not Defined Yet;f__Drexlerviridae;sf__Tempevirinae;g__Warwickvirus;s__Warwickvirus new_name
KCP_058	Escherichia coli MG1655	137410		OZ346216	University of Leicester		r__Duplodnaviria;k__Heunggongvirae;p__Uroviricota;c__Caudoviricetes;o__Not Defined Yet;f__Not Defined Yet;sf__Vequintavirinae;g__Vequintavirus;s__Vequintavirus alexboehm
KCP_059	Escherichia coli MG1655	137408		OZ346222	University of Leicester		r__Duplodnaviria;k__Heunggongvirae;p__Uroviricota;c__Caudoviricetes;o__Not Defined Yet;f__Not Defined Yet;sf__Vequintavirinae;g__Vequintavirus;s__Vequintavirus alexboehm
KCP_059B	Escherichia coli MG1655	44793		pending	University of Leicester	2nd phage in sample	r__Duplodnaviria;k__Heunggongvirae;p__Uroviricota;c__Caudoviricetes;o__Not Defined Yet;f__Not Defined Yet;sf__Not Defined Yet;g__Dhillonvirus;s__Dhillonvirus new_name
KCP_060	Escherichia coli MG1655	44581		OZ346173	University of Leicester		r__Duplodnaviria;k__Heunggongvirae;p__Uroviricota;c__Caudoviricetes;o__Not Defined Yet;f__Not Defined Yet;sf__Not Defined Yet;g__Dhillonvirus;s__Dhillonvirus new_name
KCP_061	Escherichia coli MG1655	48912		OZ346193	University of Leicester		r__Duplodnaviria;k__Heunggongvirae;p__Uroviricota;c__Caudoviricetes;o__Not Defined Yet;f__Drexlerviridae;sf__Tempevirinae;g__Warwickvirus;s__Warwickvirus new_name
KCP_062	Escherichia coli MG1655	48912		OZ346191	University of Leicester		r__Duplodnaviria;k__Heunggongvirae;p__Uroviricota;c__Caudoviricetes;o__Not Defined Yet;f__Drexlerviridae;sf__Tempevirinae;g__Warwickvirus;s__Warwickvirus new_name
KCP_063	Escherichia coli MG1655	44790		OZ346229	University of Leicester		r__Duplodnaviria;k__Heunggongvirae;p__Uroviricota;c__Caudoviricetes;o__Not Defined Yet;f__Not Defined Yet;sf__Not Defined Yet;g__Dhillonvirus;s__Dhillonvirus new_name
KCP_064	Escherichia coli MG1655	86246		OZ346224	University of Leicester		r__Duplodnaviria;k__Heunggongvirae;p__Uroviricota;c__Caudoviricetes;o__Not Defined Yet;f__Andersonviridae;sf__Ounavirinae;g__Felixounavirus;s__Felixounavirus new_name
KCP_064B	Escherichia coli MG1655	43743		pending	University of Leicester	2nd phage in sample	r__Duplodnaviria;k__Heunggongvirae;p__Uroviricota;c__Caudoviricetes;o__Not Defined Yet;f__Not Defined Yet;sf__Not Defined Yet;g__Dhillonvirus;s__Dhillonvirus new_name
KCP_065	Escherichia coli MG1655	44792		OZ346184	University of Leicester		r__Duplodnaviria;k__Heunggongvirae;p__Uroviricota;c__Caudoviricetes;o__Not Defined Yet;f__Not Defined Yet;sf__Not Defined Yet;g__Dhillonvirus;s__Dhillonvirus new_name
KCP_066	Escherichia coli MG1655	48914		OZ346185	University of Leicester		r__Duplodnaviria;k__Heunggongvirae;p__Uroviricota;c__Caudoviricetes;o__Not Defined Yet;f__Drexlerviridae;sf__Tempevirinae;g__Warwickvirus;s__Warwickvirus new_name
KCP_067	Escherichia coli MG1655	130688		OZ346223	University of Leicester		r__Duplodnaviria;k__Heunggongvirae;p__Uroviricota;c__Caudoviricetes;o__Not Defined Yet;f__Not Defined Yet;sf__Vequintavirinae;g__Vequintavirus;s__Vequintavirus new_name
KCP_068	Escherichia coli MG1655	44791		OZ346227	University of Leicester		r__Duplodnaviria;k__Heunggongvirae;p__Uroviricota;c__Caudoviricetes;o__Not Defined Yet;f__Not Defined Yet;sf__Not Defined Yet;g__Dhillonvirus;s__Dhillonvirus new_name
KCP_069	Escherichia coli MG1655	130690		OZ346228	University of Leicester		r__Duplodnaviria;k__Heunggongvirae;p__Uroviricota;c__Caudoviricetes;o__Not Defined Yet;f__Not Defined Yet;sf__Vequintavirinae;g__Vequintavirus;s__Vequintavirus new_name
KCP_070	Escherichia coli MG1655	48913		OZ346154	University of Leicester		r__Duplodnaviria;k__Heunggongvirae;p__Uroviricota;c__Caudoviricetes;o__Not Defined Yet;f__Drexlerviridae;sf__Tempevirinae;g__Warwickvirus;s__Warwickvirus new_name
KCP_071	Escherichia coli MG1655	44792		OZ346153	University of Leicester		r__Duplodnaviria;k__Heunggongvirae;p__Uroviricota;c__Caudoviricetes;o__Not Defined Yet;f__Not Defined Yet;sf__Not Defined Yet;g__Dhillonvirus;s__Dhillonvirus new_name
KCP_072	Escherichia coli MG1655	165701		OZ346230	University of Leicester		r__Duplodnaviria;k__Heunggongvirae;p__Uroviricota;c__Caudoviricetes;o__Pantevenvirales;f__Straboviridae;sf__Tevenvirinae;g__Tequatrovirus;s__Tequatrovirus new_name
KCP_073	Escherichia coli MG1655				University of Leicester	Failed 2 Sequence
KCP_074	Escherichia coli MG1655	44793		OZ346144	University of Leicester		r__Duplodnaviria;k__Heunggongvirae;p__Uroviricota;c__Caudoviricetes;o__Not Defined Yet;f__Not Defined Yet;sf__Not Defined Yet;g__Dhillonvirus;s__Dhillonvirus new_name
KCP_075	Escherichia coli MG1655	139970		OZ346217	University of Leicester		r__Duplodnaviria;k__Heunggongvirae;p__Uroviricota;c__Caudoviricetes;o__Not Defined Yet;f__Not Defined Yet;sf__Vequintavirinae;g__Vequintavirus;s__Vequintavirus FFH2
KCP_076	Escherichia coli MG1655	51691		OZ346145	University of Leicester		r__Duplodnaviria;k__Heunggongvirae;p__Uroviricota;c__Caudoviricetes;o__Not Defined Yet;f__Drexlerviridae;sf__Tempevirinae;g__Warwickvirus;s__Warwickvirus new_name
KCP_077	Escherichia coli MG1655	45229		OZ346221	University of Leicester		r__Duplodnaviria;k__Heunggongvirae;p__Uroviricota;c__Caudoviricetes;o__Not Defined Yet;f__Not Defined Yet;sf__Not Defined Yet;g__Dhillonvirus;s__Dhillonvirus new_name
KCP_078	Escherichia coli MG1655	130550		OZ346151	University of Leicester		r__Duplodnaviria;k__Heunggongvirae;p__Uroviricota;c__Caudoviricetes;o__Not Defined Yet;f__Not Defined Yet;sf__Vequintavirinae;g__Vequintavirus;s__Vequintavirus new_name
KCP_079	Escherichia coli MG1655	43750		OZ346147	University of Leicester		r__Duplodnaviria;k__Heunggongvirae;p__Uroviricota;c__Caudoviricetes;o__Not Defined Yet;f__Not Defined Yet;sf__Not Defined Yet;g__Dhillonvirus;s__Dhillonvirus new_name
KCP_080	Escherichia coli MG1655				University of Leicester	Failed 2 Sequence
KCP_081	Escherichia coli MG1655	44793		OZ346146	University of Leicester		r__Duplodnaviria;k__Heunggongvirae;p__Uroviricota;c__Caudoviricetes;o__Not Defined Yet;f__Not Defined Yet;sf__Not Defined Yet;g__Dhillonvirus;s__Dhillonvirus new_name
KCP_082	Escherichia coli MG1655	44792		OZ346220	University of Leicester		r__Duplodnaviria;k__Heunggongvirae;p__Uroviricota;c__Caudoviricetes;o__Not Defined Yet;f__Not Defined Yet;sf__Not Defined Yet;g__Dhillonvirus;s__Dhillonvirus new_name
KCP_083	Escherichia coli MG1655	44792		OZ346178	University of Leicester		r__Duplodnaviria;k__Heunggongvirae;p__Uroviricota;c__Caudoviricetes;o__Not Defined Yet;f__Not Defined Yet;sf__Not Defined Yet;g__Dhillonvirus;s__Dhillonvirus new_name
KCP_084	Escherichia coli MG1655	44581		OZ346183	University of Leicester		r__Duplodnaviria;k__Heunggongvirae;p__Uroviricota;c__Caudoviricetes;o__Not Defined Yet;f__Not Defined Yet;sf__Not Defined Yet;g__Dhillonvirus;s__Dhillonvirus new_name
KCP_085	Escherichia coli MG1655				University of Leicester	Failed 2 Sequence
KCP_086	Escherichia coli MG1655	44581		OZ346232	University of Leicester		r__Duplodnaviria;k__Heunggongvirae;p__Uroviricota;c__Caudoviricetes;o__Not Defined Yet;f__Not Defined Yet;sf__Not Defined Yet;g__Dhillonvirus;s__Dhillonvirus new_name
KCP_087	Escherichia coli MG1655	44792		OZ346233	University of Leicester		r__Duplodnaviria;k__Heunggongvirae;p__Uroviricota;c__Caudoviricetes;o__Not Defined Yet;f__Not Defined Yet;sf__Not Defined Yet;g__Dhillonvirus;s__Dhillonvirus new_name
KCP_088	Escherichia coli MG1655	44793		OZ346174	University of Leicester		r__Duplodnaviria;k__Heunggongvirae;p__Uroviricota;c__Caudoviricetes;o__Not Defined Yet;f__Not Defined Yet;sf__Not Defined Yet;g__Dhillonvirus;s__Dhillonvirus new_name
KCP_089	Escherichia coli MG1655	86189		OZ346182	University of Leicester		r__Duplodnaviria;k__Heunggongvirae;p__Uroviricota;c__Caudoviricetes;o__Not Defined Yet;f__Andersonviridae;sf__Ounavirinae;g__Felixounavirus;s__Felixounavirus new_name
KCP_090	Escherichia coli MG1655	48914		OZ346165	University of Leicester		r__Duplodnaviria;k__Heunggongvirae;p__Uroviricota;c__Caudoviricetes;o__Not Defined Yet;f__Drexlerviridae;sf__Tempevirinae;g__Warwickvirus;s__Warwickvirus new_name
KCP_091	Escherichia coli MG1655	86842		OZ346175	University of Leicester		r__Duplodnaviria;k__Heunggongvirae;p__Uroviricota;c__Caudoviricetes;o__Not Defined Yet;f__Andersonviridae;sf__Ounavirinae;g__Felixounavirus;s__Felixounavirus new_name
KCP_092	Escherichia coli MG1655	127681		OZ346205	University of Leicester		r__Duplodnaviria;k__Heunggongvirae;p__Uroviricota;c__Caudoviricetes;o__Not Defined Yet;f__Not Defined Yet;sf__Vequintavirinae;g__Vequintavirus;s__Vequintavirus new_name
KCP_093	Escherichia coli MG1655	130629		OZ346204	University of Leicester		r__Duplodnaviria;k__Heunggongvirae;p__Uroviricota;c__Caudoviricetes;o__Not Defined Yet;f__Not Defined Yet;sf__Vequintavirinae;g__Vequintavirus;s__Vequintavirus new_name
KCP_094	Escherichia coli MG1655	44581		OZ346162	University of Leicester		r__Duplodnaviria;k__Heunggongvirae;p__Uroviricota;c__Caudoviricetes;o__Not Defined Yet;f__Not Defined Yet;sf__Not Defined Yet;g__Dhillonvirus;s__Dhillonvirus new_name
KCP_095	Escherichia coli MG1655	139978		OZ346200	University of Leicester		r__Duplodnaviria;k__Heunggongvirae;p__Uroviricota;c__Caudoviricetes;o__Not Defined Yet;f__Not Defined Yet;sf__Vequintavirinae;g__Vequintavirus;s__Vequintavirus FFH2
KCP_096	Escherichia coli MG1655	165701		OZ346210	University of Leicester		r__Duplodnaviria;k__Heunggongvirae;p__Uroviricota;c__Caudoviricetes;o__Pantevenvirales;f__Straboviridae;sf__Tevenvirinae;g__Tequatrovirus;s__Tequatrovirus new_name
120_1	Synechococus spp	202939		OZ372718	University of Warwick	Cyanophages	r__Unknown;k__Unknown;p__Unknown;c__Unknown;o__Unknown;f__Unknown;sf__Unknown;g__New_genus;s__New_species
130_1_2	Synechococus spp	202215		OZ372732	University of Warwick	Cyanophages	r__Unknown;k__Unknown;p__Unknown;c__Unknown;o__Unknown;f__Unknown;sf__Unknown;g__New_genus;s__New_species
132_5	Synechococus spp	210113		OZ372727	University of Warwick	Cyanophages	r__Unknown;k__Unknown;p__Unknown;c__Unknown;o__Unknown;f__Unknown;sf__Unknown;g__New_genus;s__New_species
143_2	Synechococus spp	201035		OZ372722	University of Warwick	Cyanophages	r__Unknown;k__Unknown;p__Unknown;c__Unknown;o__Unknown;f__Unknown;sf__Unknown;g__New_genus;s__New_species
148_3	Synechococus spp	192352		OZ372719	University of Warwick	Cyanophages	r__Unknown;k__Unknown;p__Unknown;c__Unknown;o__Unknown;f__Unknown;sf__Unknown;g__New_genus;s__New_species
154_9	Synechococus spp	195234		OZ372726	University of Warwick	Cyanophages	r__Unknown;k__Unknown;p__Unknown;c__Unknown;o__Unknown;f__Unknown;sf__Unknown;g__New_genus;s__New_species
155_10	Synechococus spp	200976		OZ372730	University of Warwick	Cyanophages	r__Unknown;k__Unknown;p__Unknown;c__Unknown;o__Unknown;f__Unknown;sf__Unknown;g__New_genus;s__New_species
156_3	Synechococus spp	209791		OZ372731	University of Warwick	Cyanophages	r__Unknown;k__Unknown;p__Unknown;c__Unknown;o__Unknown;f__Unknown;sf__Unknown;g__New_genus;s__New_species
156_4	Synechococus spp	201352		OZ372725	University of Warwick	Cyanophages	r__Unknown;k__Unknown;p__Unknown;c__Unknown;o__Unknown;f__Unknown;sf__Unknown;g__New_genus;s__New_species
161_4	Synechococus spp	204687		OZ372728	University of Warwick	Cyanophages	r__Unknown;k__Unknown;p__Unknown;c__Unknown;o__Unknown;f__Unknown;sf__Unknown;g__New_genus;s__New_species
169_1_2	Synechococus spp	201008		OZ372721	University of Warwick	Cyanophages	r__Unknown;k__Unknown;p__Unknown;c__Unknown;o__Unknown;f__Unknown;sf__Unknown;g__New_genus;s__New_species
169_4_2	Synechococus spp	201373		OZ372729	University of Warwick	Cyanophages	r__Unknown;k__Unknown;p__Unknown;c__Unknown;o__Unknown;f__Unknown;sf__Unknown;g__New_genus;s__New_species
56_1	Synechococus spp	176359		OZ372724	University of Warwick	Cyanophages	r__Unknown;k__Unknown;p__Unknown;c__Unknown;o__Unknown;f__Unknown;sf__Unknown;g__New_genus;s__New_species
56_2	Synechococus spp	176845		OZ372723	University of Warwick	Cyanophages	r__Unknown;k__Unknown;p__Unknown;c__Unknown;o__Unknown;f__Unknown;sf__Unknown;g__New_genus;s__New_species
60_3	Synechococus spp	212644		OZ372720	University of Warwick	Cyanophages	r__Unknown;k__Unknown;p__Unknown;c__Unknown;o__Unknown;f__Unknown;sf__Unknown;g__New_genus;s__New_species
71_6	Synechococus spp	210173		OZ372716	University of Warwick	Cyanophages	r__Unknown;k__Unknown;p__Unknown;c__Unknown;o__Unknown;f__Unknown;sf__Unknown;g__New_genus;s__New_species
87_1_1	Synechococus spp	226668		OZ372717	University of Warwick	Cyanophages	r__Unknown;k__Unknown;p__Unknown;c__Unknown;o__Unknown;f__Unknown;sf__Unknown;g__New_genus;s__New_species
87_15_2	Synechococus spp	220053		OZ372733	University of Warwick	Cyanophages	r__Unknown;k__Unknown;p__Unknown;c__Unknown;o__Unknown;f__Unknown;sf__Unknown;g__New_genus;s__New_species
87_6_1	Synechococus spp	225000		OZ368264	University of Warwick	Cyanophages	r__Unknown;k__Unknown;p__Unknown;c__Unknown;o__Unknown;f__Unknown;sf__Unknown;g__New_genus;s__New_species
CCE_0047	Escherichia coli MG1655	132741		OZ413487	University of Leicester		r__Duplodnaviria;k__Heunggongvirae;p__Uroviricota;c__Caudoviricetes;o__Not Defined Yet;f__Not Defined Yet;sf__Vequintavirinae;g__Vequintavirus;s__Vequintavirus new_name
CCE_0049	Escherichia coli MG1655	132668		OZ413486	University of Leicester		r__Duplodnaviria;k__Heunggongvirae;p__Uroviricota;c__Caudoviricetes;o__Not Defined Yet;f__Not Defined Yet;sf__Vequintavirinae;g__Vequintavirus;s__Vequintavirus new_name
CCE_0050	Escherichia coli MG1655	132638		OZ413489	University of Leicester		r__Duplodnaviria;k__Heunggongvirae;p__Uroviricota;c__Caudoviricetes;o__Not Defined Yet;f__Not Defined Yet;sf__Vequintavirinae;g__Vequintavirus;s__Vequintavirus new_name
GAS_0134	Pseudomonas aeruginosa	47617		OZ413490	University of Leicester		r__Unknown;k__Unknown;p__Unknown;c__Unknown;o__Unknown;f__Unknown;sf__Unknown;g__New_genus;s__New_species
GAS_0134B	Pseudomonas aeruginosa	7328		OZ413488	University of Leicester		r__Unknown;k__Unknown;p__Unknown;c__Unknown;o__Unknown;f__Unknown;sf__Unknown;g__New_genus;s__New_species

## Sheet: TableS3
Sample	Mapped to	Host contamination %	Genomes	Comment	Sequencing Yield (Mb)
SQK-RBK114-24_barcode01.fastq.gz	CT971583	0		low DNA	0.07
SQK-RBK114-24_barcode02.fastq.gz	CT971583	0.76	1		203
SQK-RBK114-24_barcode03.fastq.gz	CT971583	0.55	1		119
SQK-RBK114-24_barcode04.fastq.gz	CT971583	2.69			112
SQK-RBK114-24_barcode05.fastq.gz	CT971583	1.29	1		117
SQK-RBK114-24_barcode06.fastq.gz	CT971583	0.76	1		99
SQK-RBK114-24_barcode07.fastq.gz	CT971583	0		low DNA	5.31
SQK-RBK114-24_barcode08.fastq.gz	CT971583	2.05	1		114
SQK-RBK114-24_barcode09.fastq.gz	CT971583	0.24	1		29
SQK-RBK114-24_barcode10.fastq.gz	CT971583	13.58			93
SQK-RBK114-24_barcode11.fastq.gz	CT971583	1.44	1		157
SQK-RBK114-24_barcode12.fastq.gz	CT971583	0.31	1		49
SQK-RBK114-24_barcode13.fastq.gz	CT971583	0.92	1		32
SQK-RBK114-24_barcode14.fastq.gz	CT971583	0.87	1		91
SQK-RBK114-24_barcode15.fastq.gz	CT971583	0.59	1		30
SQK-RBK114-24_barcode16.fastq.gz	CT971583	0		low dna	9
SQK-RBK114-24_barcode17.fastq.gz	CT971583	1.06	1		101
SQK-RBK114-24_barcode18.fastq.gz	CT971583	1.67	1		137
SQK-RBK114-24_barcode19.fastq.gz	CT971583	0.18	1		108
SQK-RBK114-24_barcode20.fastq.gz	CT971583	0.24	1		69
SQK-RBK114-24_barcode21.fastq.gz	CT971583	0.78	1		69
SQK-RBK114-24_barcode22.fastq.gz	CT971583	1.52	1		144
SQK-RBK114-24_barcode23.fastq.gz	CT971583	0.87	1		46
SQK-RBK114-24_barcode24.fastq.gz	CT971583	2.23	1		115

## Sheet: TableS4
Phage	Mapping Genome	% Mapped	Host contamination
Serratia phage SM58.13_P1	Serratia phage SM58.13_P1	95.29	4.71
Enterobacter phage EC80.EP1a	Enterobacter phage EC80.EP1a	93.76	6.24
Enterobacter phage EC80.EP1b	Enterobacter phage EC80.EP1b	95.98	4.02
Enterococcus phage Efm_George DNA	Enterococcus phage Efm_George DNA	91.86	8.14
Enterococcus phage Efm_George	Enterococcus phage Efm_George	90.41	9.59
Klebsiella phage Kv_Kong	Klebsiella phage Kv_Kong	88.91	11.09
Serratia phage SM58.13_P2	Serratia phage SM58.13_P2	68.3	31.7
Klebsiella phage Kv_Kong- DNA	Klebsiella phage Kv_Kong- DNA	93.76	6.24

## Sheet: TableS5_Cost
	Estimated costs for kits and molecular biology reagent for sequencing	Cost	Pro rata cost per phage -288 phages per flow cell	Pro rata cost per phage -192 phages per flow cell	Pro rata cost per phage -96 phages per flow cell	Pro rata cost per phage -48 phages per flow cell	Pro rata cost per phage -24 phages per flow cell	Pro rata cost per phage -12 phages per flow cell								Flow cell output (Gb)							Company 1	Company 2	Company 3
												Theoretical Number of phage genomes			1000000000	2	5	10	20			Comparator genome costs Illumina - single genome	75	65	85
	Flow cell price when multi-pack - Year 2025 (bulk)	500	1.73611	2.60417	5.20833	10.4167	20.8333	41.6667								2000000000	5000000000	10000000000	20000000000
	Library Kit - 96 well barcodes - 12 * 96 barcodes reactions	970	0.842014	0.842014	0.842014	0.842014	0.842014	0.842014				Theoretical number of 50 kb genomes				1333.33	3333.33	6666.67	13333.3
	EquiPhi - 500 reactions. 0.25 volumes of a reaction used per phage	1284	0.642	0.642	0.642	0.642	0.642	0.642				Theoretical number of 75 kb genomes				888.889	2222.22	4444.44	8888.89
	DNAse I - 20000 units	233	0.01165	0.01165	0.01165	0.01165	0.01165	0.01165				Theoretical number of 100 kb genomes				666.667	1666.67	3333.33	6666.67
	S1 nuclease - 10,000 units	35	0.035	0.035	0.035	0.035	0.035	0.035				Theoretical number of 200 kb genomes				333.333	833.333	1666.67	3333.33
	Extra Ampure Beads not provided in 96 barcode kit - per 96 library	12	0.0833333	0.0625
	Cost per extra wash - not included in 96 well kit	10	0.0694444	0.0520833
	Cost per genome £		3.26677	4.13483	6.739	11.9473	22.364	43.1973
	*Prices are those available via to use via University agreements with suppliers or bulk purchases
												Assumptions: Average genome size 50 kb	50000
												Assumptions: 30 x coverage	1500000
												Data per genome based on above (Mb)	1.5
												Assumptions: Average genome size 75 kb	75000
												Assumptions: 30 x coverage	2250000
												Data per genome based on above (Mb)	2.25
												Assumptions: Average genome size 100 kb	100000
												Assumptions: 30 x coverage	3000000
												Data per genome based on above (Mb)	3
												Assumptions: Average genome size 200 kb	200000
												Assumptions: 30 x coverage	6000000
												Data per genome based on above (Mb)	6
